# Supplementary material for: Nutritional Characterization, Antioxidant, and Lipid-Lowering Effects of Yellow Mombin (Spondias mombin) Supplemented to Rats Fed a High-Fat Diet
Source: Foods. 2022 Oct 2;11(19):3064. doi: 10.3390/foods11193064 (PMC9563763; doi:10.3390/foods11193064)
Supplement: Supplementary file 1 [file foods-11-03064-s001.zip]

Archive with 1 entries (1 files):
- foods-1915299-supplementary.pdf
